# Supplementary material for: Infrared Thermography Imaging for Assessment of Peripheral Perfusion in Patients with Septic Shock
Source: Bioengineering (Basel). 2023 Jun 18;10(6):729. doi: 10.3390/bioengineering10060729 (PMC10295664; doi:10.3390/bioengineering10060729)
Supplement: Supplementary file 1 [file bioengineering-10-00729-s001.zip]

Archive with 1 entries (1 files):
- bioengineering-2444112-supplementary.pdf
